# Supplementary material for: Bacterial Purine Nucleoside Phosphorylases from Mesophilic and Thermophilic Sources: Characterization of Their Interaction with Natural Nucleosides and Modified Arabinofuranoside Analogues
Source: Biomolecules. 2024 Aug 27;14(9):1069. doi: 10.3390/biom14091069 (PMC11430614; doi:10.3390/biom14091069)
Supplement: Supplementary file 1 [file biomolecules-14-01069-s001.zip]

Archive with 1 entries (1 files):
- biomolecules-3121144-supplementary.pdf
